# Supplementary material for: Correlation between spot and 24h proteinuria: Derivation and validation of equation to estimate daily proteinuria
Source: PLoS One. 2019 Apr 2;14(4):e0214614. doi: 10.1371/journal.pone.0214614 (PMC6445407; doi:10.1371/journal.pone.0214614)
Supplement: S1 Dataset — (XLSX) [file pone.0214614.s003.xlsx]

## Sheet: Derivation cohort (n=1039)
Age	Gender	CKD stage	DM	UPCR	24hUP
20.09	0	0	0	0.07	0.11
28.11	0	0	0	0.05	0.08
33.84	0	0	0	0.03	0.19
38.16	0	0	0	0.09	0.05
38.75	0	0	0	0.05	0.18
40.03	0	0	0	0.06	0.12
40.3	0	0	0	0.04	0.1
42.86	0	0	0	0.05	0.04
45.04	0	0	0	0.06	0.29
46.04	0	0	0	0.09	0.38
50.11	0	0	0	0.09	0.15
53.11	0	0	0	0.08	0.11
54.14	0	0	0	0.03	0.18
48.86	1	0	0	0.06	0.14
51.99	1	0	0	0.07	0.19
59.87	1	0	0	0.05	0.29
51.71	0	0	1	0.07	0.1
56.79	0	0	1	0.06	0.24
56.86	0	0	1	0.06	0.08
57.04	0	0	1	0.1	0.1
59.74	0	0	1	0.05	0.05
60.98	0	0	0	0.04	0.28
61.17	0	0	0	0.06	0.1
62.94	0	0	0	0.02	0.04
64.9	0	0	0	0.04	0.12
63.79	1	0	0	0.1	0.38
63.78	0	0	1	0.01	0.06
70.95	0	0	1	0.03	0.13
76.19	0	0	1	0.13	0.09
55.19		1	0	0.06	0.16
13.05	0	1	0	0.1	0.06
24.83	0	1	0	1.55	4.52
24.85	0	1	0	0.15	0.09
25.15	0	1	0	0.09	0.14
25.15	0	1	0	0.26	0.11
25.86	0	1	0	0.04	0.09
26.2	0	1	0	0.29	0.75
28.06	0	1	0	0.11	0.11
28.07	0	1	0	0.05	0.22
29.97	0	1	0	0.05	0.12
30.06	0	1	0	0.09	0.34
31.23	0	1	0	0.16	0.14
33.16	0	1	0	0.16	0.25
33.82	0	1	0	0.11	0.13
34.84	0	1	0	0.14	0.11
34.98	0	1	0	0.12	0.09
35	0	1	0	0.08	0.23
36.02	0	1	0	0.07	0.12
36.03	0	1	0	0.1	0.09
36.06	0	1	0	0.11	0.16
36.87	0	1	0	0.1	0.05
36.97	0	1	0	0.05	0.15
37.21	0	1	0	0.18	0.14
37.97	0	1	0	0.08	0.28
38.81	0	1	0	0.06	0.08
39.83	0	1	0	0.06	0.15
40.02	0	1	0	0.07	0.13
40.81	0	1	0	0.06	0.32
41.09	0	1	0	0.11	0.1
41.9	0	1	0	0.13	0.22
42.13	0	1	0	0.05	0.07
42.16	0	1	0	0.04	0.12
42.88	0	1	0	0.12	0.13
42.97	0	1	0	0.06	0.22
44.12	0	1	0	0.08	0.19
45.95	0	1	0	0.12	0.08
46	0	1	0	0.74	1.48
46.09	0	1	0	0.36	0.2
46.19	0	1	0	0.07	0.24
46.75	0	1	0	0.5	0.85
48.06	0	1	0	0.09	0.25
48.11	0	1	0	0.04	0.18
48.34	0	1	0	0.09	0.13
48.75	0	1	0	0.07	0.15
48.76	0	1	0	0.2	0.28
49.07	0	1	0	0.15	0.12
49.13	0	1	0	0.06	0.12
49.19	0	1	0	0.06	0.2
49.96	0	1	0	0.06	0.17
50	0	1	0	0.11	0.31
50.01	0	1	0	0.13	0.16
50.24	0	1	0	0.25	0.09
50.26	0	1	0	0.12	0.13
50.78	0	1	0	0.04	0.11
50.87	0	1	0	0.42	0.2
51.12	0	1	0	0.07	0.12
51.21	0	1	0	0.06	0.17
52	0	1	0	0.04	0.12
52.11	0	1	0	0.2	0.19
52.86	0	1	0	0.16	0.13
53.11	0	1	0	0.07	0.15
53.14	0	1	0	0.07	0.2
53.23	0	1	0	0.11	0.3
53.87	0	1	0	0.05	0.08
53.89	0	1	0	0.12	0.13
54	0	1	0	0.2	0.29
54.03	0	1	0	0.09	0.25
54.2	0	1	0	0.14	0.15
54.26	0	1	0	0.12	0.43
54.9	0	1	0	0.09	0.17
54.91	0	1	0	0.13	0.12
55.04	0	1	0	0.17	0.14
55.08	0	1	0	0.07	0.13
55.19	0	1	0	0.09	0.18
55.24	0	1	0	0.16	0.09
55.84	0	1	0	0.1	0.11
56.09	0	1	0	0.23	0.23
56.14	0	1	0	0.08	0.14
56.15	0	1	0	0.05	0.22
56.16	0	1	0	0.12	0.11
56.89	0	1	0	0.13	0.17
57.08	0	1	0	0.09	0.16
57.11	0	1	0	0.1	0.11
57.14	0	1	0	0.14	0.16
57.16	0	1	0	0.07	0.4
57.17	0	1	0	0.11	0.26
57.22	0	1	0	0.08	0.27
57.73	0	1	0	0.09	0.3
57.73	0	1	0	0.2	0.07
57.88	0	1	0	0.06	0.08
57.97	0	1	0	0.1	0.11
58.01	0	1	0	0.84	1.63
58.07	0	1	0	0.09	0.11
58.13	0	1	0	0.15	0.16
58.14	0	1	0	0.25	0.28
58.74	0	1	0	0.15	0.14
58.94	0	1	0	0.07	0.09
58.94	0	1	0	0.06	0.16
58.96	0	1	0	0.07	0.15
59.03	0	1	0	0.09	0.35
59.04	0	1	0	0.24	0.14
59.2	0	1	0	0.09	0.1
59.22	0	1	0	0.06	0.13
59.3	0	1	0	0.08	0.17
59.38	0	1	0	0.23	0.21
59.81	0	1	0	0.2	0.15
59.83	0	1	0	0.14	0.27
59.92	0	1	0	0.09	0.11
10	1	1	0	0.09	0.08
15.75	1	1	0	0.25	0.38
16.95	1	1	0	0.07	0.18
19.23	1	1	0	0.03	0.1
23.03	1	1	0	0.09	0.72
27	1	1	0	0.15	0.27
31.81	1	1	0	0.06	0.13
32.08	1	1	0	0.07	0.12
35.85	1	1	0	0.06	0.1
35.98	1	1	0	0.06	0.29
38.03	1	1	0	0.06	0.25
40.88	1	1	0	0.03	0.1
45.11	1	1	0	0.06	0.12
46.03	1	1	0	0.06	0.1
46.95	1	1	0	0.06	0.32
47.87	1	1	0	0.06	0.17
50.06	1	1	0	0.06	0.13
50.08	1	1	0	0.08	0.25
50.26	1	1	0	0.08	0.28
51.06	1	1	0	0.09	0.19
51.29	1	1	0	0.11	0.25
54.8	1	1	0	0.12	0.18
54.92	1	1	0	0.11	0.8
54.95	1	1	0	0.21	0.79
55.17	1	1	0	0.06	0.21
56.16	1	1	0	0.06	0.29
57.94	1	1	0	0.32	0.5
59.06	1	1	0	0.08	0.2
59.16	1	1	0	1.02	7.84
16.07	0	1	1	0.61	0.44
35	0	1	1	1.97	4.81
44.34	0	1	1	0.04	0.13
45.22	0	1	1	0.05	0.26
46.78	0	1	1	0.09	0.13
47.09	0	1	1	0.3	0.47
52.24	0	1	1	0.16	0.27
52.71	0	1	1	0.05	0.18
53.1	0	1	1	0.07	0.05
54.77	0	1	1	0.13	0.25
58.07	0	1	1	0.24	0.3
58.21	0	1	1	0.06	0.15
23.09	1	1	1	0.48	0.62
39.93	1	1	1	0.15	0.25
46.92	1	1	1	0.1	0.19
46.97	1	1	1	0.09	0.15
50.72	1	1	1	0.08	0.13
53.06	1	1	1	0.07	0.22
58.97	1	1	1	0.06	0.11
58.97	1	1	1	0.28	0.91
60.05	0	1	0	0.1	0.08
60.2	0	1	0	0.07	0.14
60.26	0	1	0	0.06	0.27
60.68	0	1	0	0.09	0.24
60.74	0	1	0	0.07	0.07
60.99	0	1	0	0.08	0.13
61.01	0	1	0	0.11	0.17
61.01	0	1	0	0.14	0.16
61.01	0	1	0	0.06	0.08
61.93	0	1	0	0.08	0.08
62.25	0	1	0	0.11	0.45
62.27	0	1	0	0.06	0.14
62.67	0	1	0	0.07	0.07
63.17	0	1	0	0.31	0.1
63.19	0	1	0	0.12	0.14
63.26	0	1	0	0.03	0.11
64.03	0	1	0	0.13	0.12
64.27	0	1	0	0.14	0.35
65.34	0	1	0	0.1	0.13
65.92	0	1	0	0.09	0.16
66.37	0	1	0	0.33	0.14
67.07	0	1	0	0.05	0.22
68.07	0	1	0	0.1	0.1
69.16	0	1	0	0.07	0.03
69.88	0	1	0	0.04	0.04
70.91	0	1	0	0.09	0.26
71.93	0	1	0	0.07	0.11
72.2	0	1	0	0.33	0.17
74.99	0	1	0	0.13	0.04
78.98	0	1	0	0.19	0.58
60.06	1	1	0	0.1	0.08
61.13	1	1	0	0.06	0.23
61.81	1	1	0	0.07	0.36
62.24	1	1	0	0.05	0.07
62.84	1	1	0	0.09	0.26
64.81	1	1	0	0.09	0.12
65.27	1	1	0	0.03	0.11
67.7	1	1	0	0.1	0.16
67.76	1	1	0	0.08	0.54
70.15	1	1	0	0.13	0.54
70.87	1	1	0	0.12	0.31
74.64	1	1	0	0.11	0.12
78.14	1	1	0	0.15	0.1
88.15	1	1	0	0.1	0.07
62.18	0	1	1	0.08	0.26
62.69	0	1	1	0.15	0.13
63.83	0	1	1	0.13	0.11
63.92	0	1	1	0.04	0.08
64.91	0	1	1	1.51	2.14
66.06	0	1	1	0.13	0.13
68.12	0	1	1	0.07	0.08
68.89	0	1	1	0.31	0.64
70.92	0	1	1	2.34	1.21
60.93	1	1	1	0.19	0.5
60.99	1	1	1	0.12	0.21
62.74	1	1	1	7.79	9.96
68.91	1	1	1	0.08	0.13
71.08	1	1	1	0.52	1.12
72.86	1	1	1	0.09	0.13
73.91	1	1	1	0.71	1.36
38.9	0	2	0	0.1	0.18
44.26	0	2	0	0.09	0.21
45.95	0	2	0	0.05	0.34
48.15	0	2	0	0.1	0.15
49.88	0	2	0	0.14	0.2
50.66	0	2	0	0.15	0.34
51.12	0	2	0	0.09	0.1
51.85	0	2	0	0.08	0.2
52.31	0	2	0	0.09	0.1
53.11	0	2	0	0.08	0.14
53.23	0	2	0	0.07	0.12
53.75	0	2	0	0.1	0.38
54.01	0	2	0	1.45	4.73
54.02	0	2	0	0.18	0.16
54.04	0	2	0	0.05	0.17
54.08	0	2	0	0.13	0.11
54.22	0	2	0	0.17	0.41
54.99	0	2	0	0.11	0.14
55.67	0	2	0	0.13	0.14
56	0	2	0	0.08	0.26
56.14	0	2	0	0.05	0.16
56.24	0	2	0	0.12	0.57
56.94	0	2	0	0.07	0.08
57	0	2	0	0.03	0.1
57.21	0	2	0	0.05	0.14
57.71	0	2	0	0.06	0.2
58.15	0	2	0	0.84	2.39
58.15	0	2	0	0.08	0.16
58.74	0	2	0	0.19	0.13
58.79	0	2	0	0.08	0.13
59.04	0	2	0	0.06	0.08
59.14	0	2	0	0.07	0.28
59.15	0	2	0	0.06	0.07
59.91	0	2	0	0.09	0.11
59.96	0	2	0	0.05	0.2
23.98	1	2	0	0.07	0.25
24.93	1	2	0	0.77	3.62
28.84	1	2	0	0.06	0.22
29.99	1	2	0	0.03	0.15
32.03	1	2	0	0.01	0.1
33.66	1	2	0	0.06	0.12
35.71	1	2	0	0.07	0.21
37	1	2	0	0.02	0.17
37.84	1	2	0	0.14	0.22
39.04	1	2	0	0.03	0.05
40.1	1	2	0	0.02	0.2
40.83	1	2	0	0.06	0.1
41	1	2	0	0.06	0.09
41.14	1	2	0	0.11	0.19
42.02	1	2	0	0.21	0.77
42.15	1	2	0	0.09	0.17
44.8	1	2	0	0.06	0.32
45.11	1	2	0	0.06	0.39
46.23	1	2	0	0.15	0.35
46.99	1	2	0	0.14	0.1
47.05	1	2	0	0.06	0.1
47.79	1	2	0	0.27	0.41
49.91	1	2	0	0.07	0.13
50.03	1	2	0	0.06	0.08
50.2	1	2	0	1.53	3.75
50.74	1	2	0	0.08	0.16
50.88	1	2	0	0.37	0.7
51.03	1	2	0	0.05	0.08
52.1	1	2	0	0.13	0.13
52.75	1	2	0	0.12	0.52
52.78	1	2	0	0.05	0.12
53.75	1	2	0	0.11	0.18
54	1	2	0	0.06	0.28
54.85	1	2	0	0.05	0.51
54.99	1	2	0	0.08	0.4
55.64	1	2	0	0.1	0.22
56.09	1	2	0	0.03	0.17
56.09	1	2	0	0.07	0.14
57.04	1	2	0	0.15	0.28
57.82	1	2	0	0.03	0.13
58.01	1	2	0	0.09	0.16
58.21	1	2	0	0.06	0.27
58.63	1	2	0	0.03	0.06
58.74	1	2	0	0.13	0.58
58.81	1	2	0	0.06	0.23
58.86	1	2	0	0.09	0.11
58.94	1	2	0	0.13	0.26
59.08	1	2	0	0.1	0.18
59.1	1	2	0	0.28	0.91
59.25	1	2	0	0.07	0.11
59.35	1	2	0	0.11	0.36
59.7	1	2	0	0.07	0.36
59.76	1	2	0	0.34	0.36
59.98	1	2	0	0.14	0.1
53.98	0	2	1	0.67	1.16
54.11	0	2	1	14.01	8.16
54.7	0	2	1	0.44	0.32
54.81	0	2	1	2.72	10.75
54.88	0	2	1	0.09	0.28
56.04	0	2	1	0.11	0.13
56.92	0	2	1	0.31	0.28
56.96	0	2	1	0.1	0.22
58.22	0	2	1	0.04	0.06
58.93	0	2	1	0.09	0.1
34.17	1	2	1	0.06	0.12
44.82	1	2	1	1.05	1.65
47.76	1	2	1	0.09	0.18
47.79	1	2	1	0.06	0.14
48.05	1	2	1	0.11	0.19
48.61	1	2	1	0.06	0.22
49.07	1	2	1	6.29	6.15
49.92	1	2	1	0.19	1.49
50.18	1	2	1	0.14	0.34
51.82	1	2	1	0.58	0.91
52.04	1	2	1	0.03	0.1
56.07	1	2	1	0.23	0.58
56.68	1	2	1	0.06	0.07
56.88	1	2	1	0.14	0.26
57.95	1	2	1	0.06	0.1
58	1	2	1	0.25	1.82
58.63	1	2	1	0.04	0.24
58.67	1	2	1	1.87	0.59
58.85	1	2	1	0.23	0.45
58.9	1	2	1	0.3	0.43
60.86	0	2	0	0.11	0.53
60.91	0	2	0	0.49	2.35
61.07	0	2	0	0.12	0.08
61.98	0	2	0	0.1	0.15
62.12	0	2	0	0.06	0.39
62.24	0	2	0	0.07	0.91
63.78	0	2	0	0.23	0.16
63.96	0	2	0	0.11	0.15
64.26	0	2	0	0.09	0.25
65.09	0	2	0	0.07	0.14
65.75	0	2	0	0.05	0.22
67.35	0	2	0	0.15	0.22
67.36	0	2	0	0.03	0.09
67.37	0	2	0	0.18	0.28
68.2	0	2	0	0.04	0.07
68.83	0	2	0	6.98	9.41
69.78	0	2	0	0.09	0.12
69.92	0	2	0	0.1	0.12
70.07	0	2	0	0.07	0.38
70.89	0	2	0	0.39	0.13
71.1	0	2	0	0.07	0.17
72.79	0	2	0	0.08	0.33
73.79	0	2	0	0.06	0.22
76.26	0	2	0	0.3	0.52
76.84	0	2	0	0.25	0.09
77.87	0	2	0	0.08	0.07
77.94	0	2	0	0.67	1.55
78.14	0	2	0	0.11	0.22
78.24	0	2	0	0.12	0.17
79.16	0	2	0	0.08	0.25
79.9	0	2	0	0.08	0.1
80.01	0	2	0	0.12	0.13
80.07	0	2	0	0.12	0.29
80.09	0	2	0	0.1	0.11
81.02	0	2	0	0.14	0.09
81.68	0	2	0	0.12	0.1
81.97	0	2	0	0.12	0.21
88.96	0	2	0	0.13	0.15
60.04	1	2	0	0.21	0.5
60.13	1	2	0	0.06	0.18
60.17	1	2	0	0.11	0.18
60.29	1	2	0	0.07	0.12
60.66	1	2	0	0.07	0.38
61.11	1	2	0	0.21	0.36
63.15	1	2	0	0.16	0.37
63.16	1	2	0	0.55	0.93
63.22	1	2	0	0.06	0.09
63.76	1	2	0	0.06	0.56
64.21	1	2	0	0.36	0.76
64.74	1	2	0	0.07	0.47
64.92	1	2	0	0.09	0.19
65.1	1	2	0	0.08	0.15
66.02	1	2	0	0.09	0.19
66.04	1	2	0	0.03	0.1
66.94	1	2	0	1.02	1.01
67.12	1	2	0	0.08	0.09
67.24	1	2	0	0.05	0.23
68.12	1	2	0	0.08	0.3
68.12	1	2	0	0.06	0.09
68.73	1	2	0	0.05	0.15
68.75	1	2	0	0.08	0.33
69	1	2	0	0.12	0.1
69.92	1	2	0	0.03	0.16
70.04	1	2	0	0.08	0.33
70.04	1	2	0	0.17	0.31
70.21	1	2	0	0.09	0.14
70.98	1	2	0	0.1	0.1
71.24	1	2	0	0.07	0.5
71.83	1	2	0	0.06	0.21
72.79	1	2	0	0.36	0.55
72.82	1	2	0	0.13	0.05
72.99	1	2	0	0.09	0.3
73.94	1	2	0	0.46	1.5
74.01	1	2	0	0.06	0.23
74.59	1	2	0	0.66	0.92
74.84	1	2	0	0.1	0.15
75.37	1	2	0	0.08	0.28
75.76	1	2	0	2.14	1.47
75.88	1	2	0	0.06	0.31
76.07	1	2	0	0.12	0.71
76.15	1	2	0	0.08	0.12
76.23	1	2	0	0.08	0.23
76.74	1	2	0	0.07	0.23
78.01	1	2	0	0.04	0.16
78.02	1	2	0	0.07	0.2
78.05	1	2	0	0.07	0.19
78.32	1	2	0	0.07	0.21
79.14	1	2	0	0.08	0.23
79.93	1	2	0	0.12	0.22
80.18	1	2	0	0.06	0.06
80.78	1	2	0	0.04	0.05
80.79	1	2	0	0.1	0.19
81.1	1	2	0	0.12	0.09
81.82	1	2	0	0.45	1.32
82.18	1	2	0	0.09	0.4
82.89	1	2	0	0.08	0.18
83.21	1	2	0	0.13	0.11
84.01	1	2	0	0.28	0.23
84.73	1	2	0	2.82	2.56
84.8	1	2	0	0.08	0.06
60.05	0	2	1	0.19	0.22
60.68	0	2	1	0.3	0.24
60.93	0	2	1	1	0.76
61.03	0	2	1	0.1	0.16
61.75	0	2	1	0.06	0.16
62.64	0	2	1	0.04	0.11
62.87	0	2	1	0.49	0.41
63.65	0	2	1	0.07	0.1
64.94	0	2	1	0.29	0.28
66.07	0	2	1	4.04	7.08
66.76	0	2	1	1.88	7.68
67.62	0	2	1	4.45	5.13
67.92	0	2	1	0.56	0.13
69.13	0	2	1	0.14	0.45
69.14	0	2	1	1.09	0.08
70.74	0	2	1	0.26	0.55
71.7	0	2	1	0.51	0.2
71.91	0	2	1	0.04	0.12
72.73	0	2	1	0.07	0.08
73.01	0	2	1	0.04	0.2
76.57	0	2	1	0.11	0.07
77.26	0	2	1	0.1	0.17
79.97	0	2	1	0.15	0.31
60.78	1	2	1	0.08	0.39
60.99	1	2	1	0.16	0.34
61.02	1	2	1	0.4	0.52
64.8	1	2	1	0.28	0.43
66.7	1	2	1	0.07	0.2
66.95	1	2	1	0.14	0.16
67.64	1	2	1	0.06	0.1
68.29	1	2	1	0.29	0.09
68.79	1	2	1	0.41	0.84
69.03	1	2	1	0.1	0.3
69.85	1	2	1	0.05	0.16
70.31	1	2	1	10.05	14.29
70.88	1	2	1	0.3	0.19
71.32	1	2	1	0.07	0.37
71.89	1	2	1	0.13	0.17
73.72	1	2	1	0.15	0.46
73.87	1	2	1	0.12	0.19
74.2	1	2	1	0.16	0.58
74.84	1	2	1	0.19	0.31
74.97	1	2	1	0.08	0.06
75.91	1	2	1	0.78	0.48
80.01	1	2	1	0.1	0.19
80.02	1	2	1	0.07	0.09
80.25	1	2	1	0.07	0.34
83.08	1	2	1	0.11	0.16
85.02	1	2	1	0.56	0.56
88.01	1	2	1	0.05	0.12
32.75	0	3.1	0	3.6	8.03
47.13	0	3.1	0	0.07	0.1
56.06	0	3.1	0	0.19	0.58
56.21	0	3.1	0	0.3	0.38
31.79	1	3.1	0	0.05	0.15
41.07	1	3.1	0	1.36	1.82
42.04	1	3.1	0	1.48	2.38
47.64	1	3.1	0	0.65	1.26
47.89	1	3.1	0	3.46	8.52
48.06	1	3.1	0	0.17	0.24
49.01	1	3.1	0	0.01	0.16
51.89	1	3.1	0	0.11	0.3
53.08	1	3.1	0	0.87	1.54
54	1	3.1	0	0.08	0.16
56.01	1	3.1	0	0.25	0.45
56.13	1	3.1	0	0.06	0.13
58.06	1	3.1	0	0.18	0.27
58.68	1	3.1	0	0.07	0.4
41.09	0	3.1	1	1.22	1.56
52.14	0	3.1	1	0.6	0.98
59.05	0	3.1	1	0.15	0.16
59.2	0	3.1	1	0.15	0.27
38.11	1	3.1	1	0.72	1.37
44.29	1	3.1	1	0.07	0.08
46.94	1	3.1	1	1.54	0.79
48.09	1	3.1	1	0.42	2.4
48.96	1	3.1	1	2.61	4.07
51.93	1	3.1	1	0.07	0.2
54.79	1	3.1	1	0.06	0.1
55.11	1	3.1	1	0.11	0.64
57.88	1	3.1	1	0.58	3.61
58.85	1	3.1	1	4.78	7.37
59.03	1	3.1	1	0.09	0.15
60.99	0	3.1	0	0.53	0.69
62.57	0	3.1	0	0.42	0.82
67.78	0	3.1	0	0.07	0.05
70.96	0	3.1	0	0.06	0.12
73.03	0	3.1	0	0.08	0.05
74.91	0	3.1	0	0.14	0.13
75.62	0	3.1	0	0.14	0.16
75.72	0	3.1	0	0.06	0.31
77.03	0	3.1	0	1.88	1.8
78	0	3.1	0	0.09	0.08
78.06	0	3.1	0	0.24	0.22
78.22	0	3.1	0	0.07	0.17
79.74	0	3.1	0	0.12	0.25
80.12	0	3.1	0	0.28	0.64
82.22	0	3.1	0	0.1	0.16
83.17	0	3.1	0	0.03	0.1
83.18	0	3.1	0	0.11	0.13
60	1	3.1	0	0.04	0.3
60.16	1	3.1	0	1.87	2.28
60.81	1	3.1	0	1.75	4.18
61.79	1	3.1	0	0.01	0.08
62.1	1	3.1	0	0.11	0.55
63.07	1	3.1	0	0.05	0.11
63.18	1	3.1	0	2.85	5.65
65.61	1	3.1	0	0.04	0.22
66.28	1	3.1	0	0.06	0.83
66.69	1	3.1	0	1.44	7.06
67.03	1	3.1	0	0.04	0.15
68.21	1	3.1	0	0.08	0.18
68.96	1	3.1	0	0.08	0.11
71.87	1	3.1	0	0.13	0.56
72.74	1	3.1	0	0.13	0.37
72.87	1	3.1	0	0.09	0.13
72.94	1	3.1	0	0.07	0.1
73.13	1	3.1	0	0.03	0.06
73.19	1	3.1	0	0.15	0.2
73.75	1	3.1	0	0.02	0.19
73.76	1	3.1	0	0.2	0.61
73.79	1	3.1	0	0.06	0.27
73.96	1	3.1	0	0.21	0.18
74.09	1	3.1	0	0.05	0.1
74.86	1	3.1	0	0.32	0.42
74.91	1	3.1	0	0.08	0.11
75.8	1	3.1	0	0.15	0.22
75.93	1	3.1	0	1.8	2.18
76.04	1	3.1	0	0.12	0.14
76.15	1	3.1	0	0.04	0.08
77.09	1	3.1	0	0.18	0.67
77.28	1	3.1	0	0.09	0.1
77.65	1	3.1	0	1.92	2.5
78.02	1	3.1	0	0.06	0.16
78.79	1	3.1	0	0.32	0.23
79.76	1	3.1	0	0.72	3.38
80.17	1	3.1	0	0.08	0.14
80.89	1	3.1	0	0.48	0.55
82.93	1	3.1	0	1.5	1.12
83.03	1	3.1	0	0.05	0.07
84.07	1	3.1	0	0.14	0.08
85.22	1	3.1	0	0.07	0.06
60.97	0	3.1	1	0.09	0.24
62.23	0	3.1	1	0.1	0.21
62.94	0	3.1	1	1	0.86
67.19	0	3.1	1	0.44	0.28
67.96	0	3.1	1	0.1	0.07
69.74	0	3.1	1	0.81	0.57
70.85	0	3.1	1	0.15	0.11
77.1	0	3.1	1	0.18	0.25
78.79	0	3.1	1	6.54	3.41
60.66	1	3.1	1	0.03	0.06
61.94	1	3.1	1	0.26	0.44
61.97	1	3.1	1	0.07	0.36
62.74	1	3.1	1	0.27	0.53
62.82	1	3.1	1	0.85	1.22
63.96	1	3.1	1	0.21	0.58
65.24	1	3.1	1	1.73	1
65.9	1	3.1	1	0.47	0.51
66.23	1	3.1	1	0.06	0.08
67.91	1	3.1	1	0.02	0.14
69.04	1	3.1	1	1.1	4.38
70.91	1	3.1	1	1.66	1.12
71.18	1	3.1	1	0.13	0.88
71.75	1	3.1	1	0.04	0.03
71.91	1	3.1	1	0.42	0.4
72.25	1	3.1	1	0.17	0.68
72.96	1	3.1	1	0.82	0.53
72.97	1	3.1	1	0.08	0.11
73.61	1	3.1	1	0.38	0.46
74.15	1	3.1	1	0.38	0.71
75.01	1	3.1	1	0.06	0.22
75.98	1	3.1	1	1.41	0.96
76.86	1	3.1	1	0.17	0.11
76.98	1	3.1	1	0.31	0.39
77.98	1	3.1	1	0.74	0.95
78.92	1	3.1	1	1.31	2.26
79.02	1	3.1	1	0.33	0.3
79.19	1	3.1	1	2.01	2.44
79.84	1	3.1	1	0.13	0.11
79.95	1	3.1	1	0.08	0.1
83.04	1	3.1	1	1.18	2.23
84	1	3.1	1	0.08	0.1
84.89	1	3.1	1	0.16	0.23
86.87	1	3.1	1	0.11	0.17
90.87	1	3.1	1	0.08	0.15
49.21	0	3.2	0	4.05	8.4
53.86	0	3.2	0	1.58	3.78
57.04	0	3.2	0	0.16	0.13
58.25	0	3.2	0	0.52	0.6
58.97	0	3.2	0	0.26	0.91
37.68	1	3.2	0	0.1	0.27
41.98	1	3.2	0	0.07	0.23
43.03	1	3.2	0	1.61	2.34
50.86	1	3.2	0	0.2	0.66
53.67	1	3.2	0	0.05	0.08
55.91	1	3.2	0	0.14	0.39
55.98	1	3.2	0	0.03	0.1
56.19	1	3.2	0	0.14	0.39
56.85	1	3.2	0	3.19	3.29
56.91	1	3.2	0	7.6	13.46
59.09	1	3.2	0	0.09	0.11
59.75	1	3.2	0	1	1.46
35.91	0	3.2	1	9.34	3.84
54.96	0	3.2	1	12.32	4.01
56.73	0	3.2	1	0.35	0.34
44.96	1	3.2	1	0.13	0.25
49.9	1	3.2	1	2.48	10.95
51.13	1	3.2	1	0.21	0.81
52.9	1	3.2	1	3.47	1.03
54.91	1	3.2	1	7.06	8.39
55.7	1	3.2	1	0.24	0.55
55.76	1	3.2	1	0.19	0.43
57.8	1	3.2	1	0.78	1.6
58.15	1	3.2	1	0.19	0.22
59.85	1	3.2	1	7.6	8.98
64.66	0	3.2	0	0.28	0.26
65.05	0	3.2	0	1.63	2.1
69.14	0	3.2	0	0.24	0.18
69.74	0	3.2	0	0.09	0.13
71.69	0	3.2	0	0.09	0.07
74.71	0	3.2	0	0.33	0.06
74.83	0	3.2	0	0.16	0.15
76.01	0	3.2	0	0.12	0.07
76.02	0	3.2	0	0.16	0.2
76.13	0	3.2	0	0.03	0.08
76.82	0	3.2	0	0.24	0.17
77.82	0	3.2	0	0.05	0.14
77.95	0	3.2	0	0.15	0.11
78.12	0	3.2	0	0.64	0.54
80.01	0	3.2	0	0.13	0.16
81.14	0	3.2	0	0.97	0.28
81.75	0	3.2	0	0.88	0.46
84.87	0	3.2	0	1.15	0.81
84.89	0	3.2	0	0.13	0.14
84.92	0	3.2	0	1.29	0.72
86.95	0	3.2	0	0.43	0.35
87.4	0	3.2	0	1.41	1.38
89.06	0	3.2	0	3.88	3.36
61.12	1	3.2	0	0.04	0.11
62.66	1	3.2	0	1.84	4.61
63.04	1	3.2	0	0.08	0.13
63.91	1	3.2	0	0.3	0.54
63.98	1	3.2	0	1.18	1.87
66.04	1	3.2	0	0.17	0.29
66.84	1	3.2	0	0.69	1.01
66.88	1	3.2	0	0.09	0.24
67.8	1	3.2	0	0.18	0.31
67.97	1	3.2	0	0.11	0.17
68.26	1	3.2	0	0.11	0.27
69.06	1	3.2	0	0.65	1.51
69.83	1	3.2	0	0.13	0.3
70.34	1	3.2	0	0.31	0.31
71.92	1	3.2	0	0.1	0.25
72.94	1	3.2	0	0.21	0.16
73.93	1	3.2	0	0.27	0.29
73.94	1	3.2	0	0.17	0.14
74.64	1	3.2	0	0.45	0.37
74.83	1	3.2	0	0.05	0.22
74.86	1	3.2	0	0.16	0.19
75.14	1	3.2	0	0.07	0.09
75.75	1	3.2	0	0.18	0.21
75.92	1	3.2	0	0.52	0.59
76.98	1	3.2	0	0.81	2.13
77.18	1	3.2	0	0.08	0.47
77.75	1	3.2	0	0.21	0.17
77.97	1	3.2	0	0.91	0.87
78.67	1	3.2	0	0.09	0.08
78.94	1	3.2	0	0.05	0.14
78.96	1	3.2	0	1.85	3.12
79.89	1	3.2	0	1.8	3.01
80.13	1	3.2	0	0.21	0.09
80.23	1	3.2	0	0.12	0.39
81.03	1	3.2	0	0.1	0.22
81.05	1	3.2	0	0.45	0.36
82.72	1	3.2	0	0.11	0.14
82.89	1	3.2	0	0.26	0.21
83	1	3.2	0	0.77	0.58
83.23	1	3.2	0	0.07	0.23
83.81	1	3.2	0	0.04	0.11
83.86	1	3.2	0	0.1	0.09
83.87	1	3.2	0	0.15	0.36
83.91	1	3.2	0	0.19	0.26
83.99	1	3.2	0	0.08	0.24
84.96	1	3.2	0	0.07	0.09
86.94	1	3.2	0	0.2	0.14
87.22	1	3.2	0	0.09	0.13
87.67	1	3.2	0	0.31	0.42
87.84	1	3.2	0	0.77	0.84
87.97	1	3.2	0	1.01	1.21
88.75	1	3.2	0	0.05	0.09
89.88	1	3.2	0	0.31	0.11
92	1	3.2	0	0.26	0.2
60.92	0	3.2	1	2.8	4.66
61.03	0	3.2	1	0.1	0.22
63.96	0	3.2	1	0.31	0.45
63.97	0	3.2	1	0.19	0.33
65.82	0	3.2	1	0.4	0.29
66.02	0	3.2	1	0.14	0.13
66.95	0	3.2	1	1.83	2.27
67.02	0	3.2	1	0.06	0.11
67.68	0	3.2	1	0.2	0.14
69.88	0	3.2	1	7.57	5.64
69.89	0	3.2	1	3.74	5.67
70.86	0	3.2	1	0.05	0.16
70.91	0	3.2	1	1.57	1.25
72.06	0	3.2	1	0.66	0.7
72.09	0	3.2	1	1.08	1.85
72.74	0	3.2	1	0.12	0.28
72.94	0	3.2	1	0.2	0.29
74.16	0	3.2	1	0.14	0.1
74.76	0	3.2	1	1.98	4.7
75.31	0	3.2	1	0.08	0.1
75.92	0	3.2	1	0.13	0.12
77.93	0	3.2	1	0.26	0.26
77.96	0	3.2	1	2.14	1.25
79.73	0	3.2	1	8.45	5.18
79.85	0	3.2	1	0.13	0.08
79.87	0	3.2	1	0.11	0.15
80.05	0	3.2	1	0.12	0.1
82.78	0	3.2	1	0.06	0.08
61	1	3.2	1	0.22	0.21
61.7	1	3.2	1	0.82	0.81
61.83	1	3.2	1	0.08	0.26
63.09	1	3.2	1	0.03	0.1
63.63	1	3.2	1	0.08	0.29
64.97	1	3.2	1	1.36	3.1
65.75	1	3.2	1	0.1	0.5
66.11	1	3.2	1	0.43	0.52
67.67	1	3.2	1	1	2.21
68.71	1	3.2	1	2.77	8.29
69	1	3.2	1	1.6	3.12
69.3	1	3.2	1	0.44	0.44
69.87	1	3.2	1	0.13	0.22
70.98	1	3.2	1	0.35	0.48
71.95	1	3.2	1	0.08	0.06
73.03	1	3.2	1	0.23	0.3
73.13	1	3.2	1	0.08	0.27
74.1	1	3.2	1	0.98	3.95
74.14	1	3.2	1	0.47	0.62
74.96	1	3.2	1	0.31	0.35
75.95	1	3.2	1	0.11	0.2
76.08	1	3.2	1	2.7	3.36
77.04	1	3.2	1	0.08	0.07
77.75	1	3.2	1	3.84	10.67
77.83	1	3.2	1	0.11	0.41
77.93	1	3.2	1	0.16	0.15
79.75	1	3.2	1	0.11	0.34
80.77	1	3.2	1	0.06	0.07
80.84	1	3.2	1	0.18	0.26
81.92	1	3.2	1	0.18	0.11
82.06	1	3.2	1	0.21	0.36
82.17	1	3.2	1	0.09	0.1
95.1	1	3.2	1	0.18	0.2
41.07	0	4	0	0.23	0.17
51.12	0	4	0	2.71	4.4
54.74	0	4	0	0.51	0.31
55.69	0	4	0	1	1.04
28.87	1	4	0	0.2	1.17
38.69	1	4	0	2.08	3.82
45	1	4	0	0.33	0.65
52.04	1	4	0	0.07	0.27
55.74	1	4	0	2.03	1.48
57.73	1	4	0	0.32	0.31
58.78	1	4	0	0.69	1.01
51.21	0	4	1	1.91	3.12
54.98	0	4	1	0.16	0.27
39.96	1	4	1	0.57	0.99
45.89	1	4	1	0.78	1.55
51.99	1	4	1	12.55	8.79
52.77	1	4	1	3.24	3.58
53.06	1	4	1	1.33	4.61
54.88	1	4	1	0.41	0.97
55.86	1	4	1	8.33	14.26
56.95	1	4	1	0.65	2.36
59.89	1	4	1	0.64	1.54
62.73	0	4	0	1.84	2.37
64.04	0	4	0	0.87	1.4
65.13	0	4	0	0.13	0.18
65.13	0	4	0	0.49	0.21
66.1	0	4	0	0.55	0.49
70.7	0	4	0	1.16	2.5
71.99	0	4	0	0.42	0.32
72.88	0	4	0	0.96	0.81
73.85	0	4	0	0.16	0.17
74.24	0	4	0	0.04	0.07
75.27	0	4	0	0.54	0.35
75.94	0	4	0	0.06	0.09
76.91	0	4	0	1.11	0.66
77.77	0	4	0	0.26	0.36
77.95	0	4	0	0.37	0.25
78.13	0	4	0	0.55	0.63
80.82	0	4	0	0.12	0.12
81.2	0	4	0	0.1	0.1
84.93	0	4	0	2.11	1.77
85.73	0	4	0	0.4	1.16
60.87	1	4	0	1.41	2.89
63.63	1	4	0	5.49	5.88
69.99	1	4	0	0.29	0.26
70.02	1	4	0	0.81	1.07
71.11	1	4	0	0.32	0.36
71.64	1	4	0	1.36	1.3
72.13	1	4	0	1.31	1.81
72.99	1	4	0	0.07	0.08
73.73	1	4	0	1.11	1.48
73.75	1	4	0	0.28	0.19
74.14	1	4	0	0.12	0.32
74.7	1	4	0	0.32	0.63
75.18	1	4	0	0.25	0.27
77.01	1	4	0	0.62	1.79
77.23	1	4	0	0.31	0.52
77.97	1	4	0	0.94	1.36
77.97	1	4	0	0.33	0.32
78.02	1	4	0	0.16	0.21
79.91	1	4	0	0.22	0.21
80.02	1	4	0	0.1	0.21
81	1	4	0	0.21	0.23
82.01	1	4	0	1.33	2.63
82.07	1	4	0	0.87	1.76
82.29	1	4	0	0.52	2.65
82.89	1	4	0	0.19	0.34
83.71	1	4	0	0.39	0.2
84.13	1	4	0	0.46	0.55
86.74	1	4	0	0.13	0.12
88.15	1	4	0	1.16	1.98
96.63	1	4	0	0.94	0.68
60.88	0	4	1	0.83	2.62
61.25	0	4	1	0.72	1.27
63.12	0	4	1	0.66	0.41
64.9	0	4	1	2.59	2.67
64.93	0	4	1	5.56	4.55
65.66	0	4	1	1.47	1.57
65.81	0	4	1	4.06	3.02
67.96	0	4	1	1.81	2.03
68.02	0	4	1	1.3	2.27
68.69	0	4	1	1.53	0.6
69.87	0	4	1	11.56	7.46
69.88	0	4	1	1.01	0.88
70.01	0	4	1	9.1	5.98
70.17	0	4	1	0.4	0.76
71.65	0	4	1	0.8	1.16
71.67	0	4	1	3.15	3.35
71.93	0	4	1	0.86	0.91
72.99	0	4	1	1.43	1.66
73.03	0	4	1	0.2	0.34
73.18	0	4	1	0.24	0.22
73.96	0	4	1	1.67	1.85
74.01	0	4	1	0.16	0.18
74.27	0	4	1	8.3	6.64
74.75	0	4	1	0.37	0.38
75.05	0	4	1	5.02	4.75
76.1	0	4	1	0.72	0.42
76.79	0	4	1	0.6	0.77
76.93	0	4	1	1.18	0.6
77.03	0	4	1	0.17	0.12
77.82	0	4	1	0.35	0.49
78.05	0	4	1	1.79	5.34
78.06	0	4	1	1.34	2.08
78.68	0	4	1	0.32	0.37
78.79	0	4	1	0.61	0.95
79	0	4	1	0.73	0.54
79.81	0	4	1	1.58	1.74
79.9	0	4	1	0.41	0.2
79.94	0	4	1	0.78	2.13
81	0	4	1	0.16	0.12
81.21	0	4	1	0.09	0.08
81.26	0	4	1	0.17	0.16
81.79	0	4	1	0.94	1.45
81.9	0	4	1	1.48	1.18
81.98	0	4	1	0.4	0.2
82.97	0	4	1	1.09	0.88
83.64	0	4	1	0.28	0.34
83.89	0	4	1	0.16	0.1
84.93	0	4	1	6.94	1.28
87	0	4	1	0.71	2.24
88.98	0	4	1	0.26	0.11
61.01	1	4	1	0.07	0.09
62.23	1	4	1	4.25	6.34
62.88	1	4	1	4.28	4.21
69.03	1	4	1	0.95	1.13
69.09	1	4	1	1.15	5.37
70.08	1	4	1	2.81	5.71
70.63	1	4	1	0.34	0.59
70.75	1	4	1	2.39	3.44
70.83	1	4	1	0.08	0.11
72.84	1	4	1	2.47	2.92
72.97	1	4	1	0.26	0.66
73.02	1	4	1	0.49	0.59
73.04	1	4	1	1.36	0.98
73.92	1	4	1	0.48	0.62
74.01	1	4	1	5.18	8.75
74.25	1	4	1	0.91	3.76
74.92	1	4	1	0.52	0.48
75.68	1	4	1	10.53	7.39
76.71	1	4	1	1.25	1.17
76.94	1	4	1	0.53	0.73
77.11	1	4	1	0.06	0.3
79.92	1	4	1	1.24	3.32
80.02	1	4	1	0.11	0.18
80.18	1	4	1	3.37	1.24
80.75	1	4	1	2.19	2.65
81.92	1	4	1	0.25	0.3
82.73	1	4	1	1.35	1.32
84.03	1	4	1	0.16	0.1
84.95	1	4	1	0.76	0.81
86.82	1	4	1	0.95	1.37
88.73	1	4	1	0.39	0.38
90.67	1	4	1	0.98	0.83
45.14	0	5	0	1.55	2.12
46.04	0	5	0	1.13	0.83
46.16	0	5	0	2.58	0.96
47.07	0	5	0	3.85	8.45
49.01	0	5	0	0.66	0.53
55.86	0	5	0	1.75	2.52
57.97	0	5	0	1.66	0.86
56.77	1	5	0	0.32	0.99
57.13	1	5	0	1.45	2.42
59.73	1	5	0	1.9	2.62
45.92	0	5	1	0.16	0.13
49.09	0	5	1	1.32	1.42
51.63	0	5	1	7.79	3.17
52.97	0	5	1	0.43	1
56.67	0	5	1	1.57	0.95
57.18	0	5	1	7.15	2.57
58.73	0	5	1	4.74	5.84
50.89	1	5	1	2.55	7.17
54.88	1	5	1	0.53	1.22
55.63	1	5	1	0.28	0.54
57.99	1	5	1	5.27	5.15
59.62	1	5	1	1.13	2.19
59.93	1	5	1	2.73	3.91
63.69	0	5	0	1.47	1.09
65.84	0	5	0	2.15	5.09
67.86	0	5	0	7.95	12.26
72.79	0	5	0	0.7	1.97
82.87	0	5	0	0.52	0.22
86.74	0	5	0	0.79	0.77
76.83	1	5	0	2.31	2.5
79.8	1	5	0	10.59	8.68
82.95	1	5	0	1.15	1.17
83.92	1	5	0	0.59	0.64
90.79	1	5	0	0.29	0.09
60.64	0	5	1	3.91	3.48
60.89	0	5	1	0.38	0.5
60.94	0	5	1	7.82	4.62
62.96	0	5	1	1.53	2.33
63.17	0	5	1	6.91	4.65
68.6	0	5	1	4.1	2.02
68.88	0	5	1	3.77	4.93
72.9	0	5	1	0.52	0.44
72.97	0	5	1	3.33	4.2
72.99	0	5	1	3.46	3.38
73.69	0	5	1	1.5	1.67
73.79	0	5	1	11.18	7.34
74.05	0	5	1	3.21	3.71
74.07	0	5	1	1.45	1.07
75.18	0	5	1	0.64	0.74
75.67	0	5	1	1.78	1.29
81.03	0	5	1	0.65	1.13
81.69	0	5	1	2.5	2.77
82.99	0	5	1	0.77	0.33
87	0	5	1	3.63	1.29
63.64	1	5	1	1.04	0.83
64.14	1	5	1	1.45	1.82
66.87	1	5	1	2.14	2.67
68.77	1	5	1	0.83	1.98
71.03	1	5	1	2.25	2.48
72.14	1	5	1	1.19	4.08
72.74	1	5	1	11.69	13.48
73.66	1	5	1	1.98	4.41
75.04	1	5	1	8.35	8.69
81.89	1	5	1	1.78	2.98
88.14	1	5	1	0.52	0.42

## Sheet: Validation cohort (n=204)
Age	Gender	CKD stage	DM	UPCR	24hUP
53.07	0	0	0	0.21	0.76
58.82	1	0	1	0.72	1.36
73.13	1	0	1	0.32	0.3
71.11	1	1	1	0.08	0.09
32.92	0	1	0	0.12	0.14
51.88	0	1	0	0.15	0.31
70.93	0	1	0	0.1	0.13
83.95	1	2	0	0.78	0.84
90.09	1	2	0	0.36	0.34
53.25	1	2	0	0.23	0.43
61.18	1	2	1	0.26	0.82
51.91	0	2	1	3.74	4.73
69.69	1	2	1	1.08	2.11
59.07	1	2	1	0.33	0.81
80.13	0	2	0	0.38	0.32
69.74	1	2	0	0.13	0.15
59.91	0	2	1	4.84	5.36
64.7	1	2	1	0.1	0.28
63.08	0	2	0	1.39	1.64
61.68	0	2	1	0.09	0.15
71.03	0	2	1	0.13	0.1
43	1	2	1	0.38	2.6
54.09	0	2	1	5.95	6.99
82.78	0	3.1	1	0.36	1.06
76.22	1	3.1	0	0.18	0.28
65.79	0	3.1	1	0.12	0.4
87.92	1	3.1	0	0.12	0.22
81.72	1	3.1	0	0.2	0.47
62.84	1	3.1	0	0.53	0.83
48.71	1	3.1	1	2.03	4.23
61.08	0	3.1	0	0.19	0.19
70.95	1	3.1	0	0.52	0.69
75.91	0	3.1	1	0.78	1.55
61.89	1	3.1	0	3.06	8.01
35.08	1	3.1	0	1.66	5.13
57.74	1	3.1	0	0.62	1.14
76.71	0	3.1	1	1.54	1.9
60.74	1	3.2	0	0.84	1.29
60.97	0	3.2	0	0.26	0.24
77.71	1	3.2	1	0.6	0.49
82.22	1	3.2	0	0.31	1.01
61.14	0	3.2	0	0.26	1.02
89.19	1	3.2	1	0.21	0.1
73.91	1	3.2	0	0.74	2.45
80.7	1	3.2	1	4.41	6.36
76.73	1	3.2	0	0.55	0.66
58.1	1	3.2	1	1.43	2.81
78.85	1	3.2	0	0.38	0.5
67.84	1	3.2	1	2.65	2.91
59.66	0	3.2	1	2.53	0.99
84.69	1	3.2	0	2.4	2.35
68.84	1	3.2	0	0.38	0.55
67.01	0	3.2	1	1.52	1.67
67.71	0	3.2	1	0.37	0.51
78.96	0	3.2	0	0.07	0.15
56.1	0	3.2	1	1.06	1.25
71.68	1	3.2	1	0.34	0.99
67.74	1	3.2	1	0.99	1.6
70.85	1	3.2	0	0.07	0.19
79.82	0	4	0	0.11	0.22
74.95	0	4	0	1.28	1.92
71.92	0	4	1	5.93	10.35
72.8	0	4	1	0.42	0.19
71.88	0	4	1	2.94	2.34
68.92	0	4	0	0.72	1.6
67.85	0	4	1	0.35	0.8
56.93	0	4	1	0.35	0.37
74.2	0	4	0	0.09	0.13
88.04	0	4	1	0.58	0.63
75.71	0	4	1	9.49	9.83
80.16	1	4	1	2.26	1.91
55.9	0	4	1	3.72	5.58
85.92	1	4	1	0.27	0.33
62.92	1	4	0	0.59	1.78
77	1	4	1	0.4	0.28
55.01	0	4	0	2.46	5.58
57.65	0	4	0	1.69	3.09
84.75	0	4	0	0.71	0.66
33.88	1	4	1	0.29	0.54
72.02	1	4	1	0.81	1.12
83.66	0	4	0	0.13	0.1
59.66	1	4	1	1.37	1.72
74.02	1	4	0	0.22	0.33
74.93	0	5	1	3.21	4.18
66.09	1	5	1	0.37	0.24
75.03	1	5	1	1.55	2.26
75.89	0	5	0	0.46	0.27
77.94	1	5	0	0.67	0.44
38.89	1	5	1	1.58	2.18
67.99	1	5	0	0.42	0.51
76.86	1	5	0	3.36	4.56
74.09	0	5	0	1.5	2.37
50.72	1	5	0	4.31	7.17
55.7	0	5	0	1.67	1.32
68.67	1	5	1	2.17	3.45
60.06	1	5	1	2.68	2.36
39.97	0	0	0	0.17	0.07
55.89	0	0	0	0.19	0.16
60.72	1	0	1	0.2	0.23
59.72	1	0	0	0.18	0.3
26.08	0	0	0	0.32	0.11
49.97	0	1	0	0.13	0.18
52.13	0	1	0	0.1	0.11
71.05	0	1	0	0.1	0.18
68.29	0	1	0	0.08	0.07
39.81	0	1	0	0.07	0.13
59.83	0	1	1	0.08	0.04
25.98	1	1	0	0.07	0.31
70.05	0	1	0	0.12	0.1
47.98	0	1	0	0.11	0.1
58.96	0	1	0	0.07	0.07
35.82	0	1	0	0.08	0.08
49.01	1	1	0	0.15	0.37
78.11	1	1	0	0.1	0.36
59.87	0	1	1	0.15	0.33
48.01	0	1	0	0.06	0.16
26.91	0	1	0	0.1	0.3
60.03	0	1	0	0.1	0.2
53.66	0	1	0	0.09	0.2
22.64	1	1	0	0.04	0.2
60.99	1	1	1	0.05	0.11
32.91	0	1	0	0.06	0.07
63.14	1	1	1	0.09	0.2
80.07	1	2	0	0.36	0.53
74.02	1	2	0	0.17	0.19
58.75	1	2	0	0.06	0.25
65.3	1	2	0	0.21	0.1
54.97	1	2	1	0.06	0.36
54.12	0	2	0	0.08	0.1
55.86	1	2	0	0.07	0.41
60.27	0	2	0	0.12	0.16
80.86	0	2	0	0.05	0.12
71.98	1	2	1	0.14	0.2
75.72	0	2	0	0.11	0.08
79	1	2	0	0.07	0.43
63.09	0	2	0	0.07	0.24
67.05	1	2	0	0.1	0.15
57.24	0	2	0	0.08	0.1
76.73	1	2	0	0.05	0.1
79.86	1	2	0	0.15	0.26
68.73	1	2	1	0.09	0.16
70.05	0	2	0	0.07	0.18
76.78	0	2	0	0.21	0.24
62.91	0	2	0	0.1	0.1
84.88	1	2	0	0.06	0.04
76.92	1	2	0	0.13	0.16
61.69	1	2	0	0.06	0.09
84.88	1	2	0	0.28	1.25
53.24	0	2	0	0.08	0.13
61.9	0	2	0	0.07	0.16
58.86	0	2	0	0.04	0.09
71.16	1	3.1	0	0.02	0.04
52.79	1	3.1	0	0.03	0.15
61.15	1	3.1	0	0.15	0.48
88.71	1	3.1	0	0.16	0.32
72.07	1	3.1	1	0.08	0.43
84.16	1	3.1	0	0.32	0.58
66.86	0	3.1	0	0.07	0.11
68.97	1	3.1	1	0.05	0.08
71.92	1	3.1	1	0.15	0.17
69.01	1	3.1	0	0.09	0.21
75.02	1	3.1	0	0.12	0.12
56.84	1	3.1	0	0.1	0.17
62.26	1	3.1	0	0.14	0.21
77.16	1	3.1	1	0.16	0.4
58	0	3.1	0	0.13	0.15
74.12	1	3.1	0	0.08	0.13
82.7	0	3.1	1	0.08	0.09
69.24	1	3.2	0	0.12	0.11
62.02	1	3.2	1	0.14	0.27
67.83	1	3.2	0	0.14	0.21
90.92	1	3.2	0	0.07	0.08
74.87	1	3.2	0	0.16	0.17
48.05	0	3.2	1	0.58	0.65
76.99	1	3.2	1	0.06	0.23
51.56	0	3.2	1	0.03	0.04
83.87	0	3.2	0	0.33	0.26
49.75	1	3.2	0	0.05	0.15
49.89	0	3.2	0	0.09	0.07
69.94	1	3.2	1	0.13	0.58
56.2	1	3.2	0	0.16	0.25
52.66	1	3.2	0	0.13	1.04
74.92	1	4	0	0.08	0.11
82.83	0	4	0	0.23	0.19
68.04	0	4	1	0.36	0.44
66.9	0	4	0	0.08	0.12
72.9	1	4	0	0.08	0.13
62.98	1	4	0	0.07	0.16
61.15	1	4	1	0.35	1.06
76.86	0	5	1	0.65	0.46
29.13	1	1	0	0.04	0.12
56.73	0	1	0	0.13	0.04
46.96	1	1	0	0.04	0.19
52.76	0	1	0	0.03	0.15
20.77	1	1	0	0.03	0.12
51.89	1	2	0	0.05	0.13
57.94	0	2	0	0.09	0.16
66.04	1	3.1	0	0.08	0.11
64.84	1	3.1	0	0.04	0.35
52.89	1	3.1	0	0.02	0.05
74.68	0	3.2	0	0.1	0.07
80.9	1	3.2	0	0.06	0.04
83.89	0	4	1	0.04	0.05
82.69	1	4	0	0.62	2.3
